# Supplementary material for: Woody Plant Diversity and Community Structure Along Elevational and Soil Gradients in Betula platyphylla Forests, Southeastern Tibetan Plateau
Source: Ecol Evol. 2026 May 27;16(6):e73707. doi: 10.1002/ece3.73707 (PMC13240523; doi:10.1002/ece3.73707)
Supplement: Supplementary file 1 — Data S1: ece373707‐sup‐0001‐DataS1.zip. [file ECE3-16-e73707-s001.zip]

Archive with 2 entries (2 files):
- Environmental factor data.xlsx
- Species data from plots.xlsx
