# Supplementary material for: Woody Plant Diversity and Community Structure Along Elevational and Soil Gradients in Betula platyphylla Forests, Southeastern Tibetan Plateau
Source: Ecol Evol. 2026 May 27;16(6):e73707. doi: 10.1002/ece3.73707 (PMC13240523; doi:10.1002/ece3.73707)
Supplement: Supplementary file 1 — Data S1: ece373707‐sup‐0001‐DataS1.zip. [file ECE3-16-e73707-s001.zip › Environmental factor data.xlsx]

## Sheet: Sheet1
Plot name	SDMC	pH	AP	OM	TN	AN	TP	TK	AK	Elev
1-1	98.6076	4.71	3.85472	58.882	1.59375	110.401	0.329589	9.57819	333.381	2998
1-2	99.2346	5.28	5.09254	37.4381	1.45193	107.219	0.50366	9.75263	367.317	2998
1-3	99.0189	5.47	7.4273	38.4521	1.18508	78.9407	0.487024	8.77285	479.827	2998
2-1	98.5337	5.51	27.5679	31.7816	1.11554	48.6618	0.484357	10.0809	531.148	3178
2-2	98.8081	6.05	46.5674	27.9707	1.01556	88.2086	0.598366	10.0637	394.258	3178
2-3	99.3142	5.31	84.145	17.3289	0.739491	53.3288	0.469354	11.3219	262.65	3178
3-1	98.3	4.62	26.5305	54.4771	1.55998	143.398	0.437985	13.6669	523.035	3196
3-2	98.3	4.59	24.8681	53.7232	1.57768	136.488	0.434191	13.653	528.219	3196
3-3	98.3	4.63	24.8973	55.1025	1.58745	133.882	0.450116	13.6329	525.127	3196
4-1	98.5626	5.22	4.39538	55.892	2.12357	185.988	0.581407	9.29212	219.1	3232
4-2	99.0711	6.07	3.96447	44.0059	1.88535	143.099	0.511561	9.70413	277.676	3232
4-3	98.6108	4.97	7.63765	46.253	1.68347	135.964	0.462299	10.0579	382.263	3232
5-1	97.1579	4.57	64.379	101.5	3.17777	242.772	0.652638	9.6027	601.573	3418
5-2	97.9003	5.25	36.3762	68.2001	2.04871	162.99	0.692152	9.13107	449.399	3418
5-3	98.0585	4.57	54.1085	60.7553	1.83133	152.692	0.990561	9.40833	593.386	3418
6-1	98.7626	5.98	6.12555	78.4245	3.1303	265.625	0.529992	10.0088	184.911	3524
6-2	99.39	5.43	1.77471	18.7425	0.903847	60.4555	0.332193	9.54071	254.258	3524
6-3	99.4359	5.21	3.28912	20.3311	0.895	60.2832	0.227474	9.86715	308.378	3524
7-1	99.382	5.53	10.4301	31.8541	1.02414	62.0772	0.490747	9.65456	300.335	3201
7-2	98.8989	5.17	13.2066	35.312	1.08974	67.2842	0.47512	9.81	303.938	3201
7-3	99.7459	5.31	31.7686	13.6362	0.540784	33.2837	0.836737	9.52523	293.556	3201
8-1	98.8726	5.19	26.0975	66.9092	1.7489	157.652	0.389196	10.6406	306.442	3129
8-2	99.0996	5.3	8.83178	40.8314	1.44093	95.6971	0.665783	10.2815	373.383	3129
8-3	99.2813	4.88	31.843	36.5334	0.91501	54.1447	0.625542	10.4479	216.339	3129
9-1	98.8369	5.34	12.9528	40.6055	1.38604	102.082	0.522572	10.39	397.775	3122
9-2	99.3743	5.39	17.0559	24.192	0.916672	66.2804	0.438829	10.1722	455.253	3122
9-3	98.8815	5.44	23.7158	41.4581	1.38435	89.1711	0.648597	10.0199	397.276	3122
10-1	98.1207	4.5	14.9731	69.981	2.02415	125.738	0.691274	9.56818	386.45	3452
10-2	98.6558	5.14	55.7402	46.2699	1.71716	131.059	1.10436	9.00735	362.092	3452
10-3	98.4717	5.13	21.2173	49.8093	1.6847	133.336	0.870701	9.39817	338.633	3452
11-1	98.5138	4.93	3.66643	72.4311	2.96121	196.357	0.637607	9.07427	462.644	3644
11-2	98.372	5.21	3.2265	90.7412	2.53859	207.501	0.568279	9.81702	203.941	3644
11-3	98.4029	5.17	2.74657	61.4	2.3549	162.318	0.476272	9.85745	241.506	3644
12-1	98.6105	6.24	11.2804	83.4187	3.54019	264.005	0.831466	9.95285	250.143	3727
12-2	98.1294	6.16	7.84523	76.2457	2.89999	226.407	0.884378	9.14607	231.022	3727
12-3	98.7203	6.34	37.1746	51.6782	2.20901	148.082	1.12754	9.74175	362.973	3727
13-1	96.5	6.21	6.15892	137.001	6.46237	250.701	0.887913	9.68557	453.711	3770
13-2	96.5	6.18	6.00962	143.019	6.54942	272.927	0.925939	9.66631	454.003	3770
13-3	96.5	6.2	6.17343	136.116	6.48018	262.378	0.893473	9.66444	453.417	3770
14-1	99.4146	5.67	2.66945	40.9745	2.0839	129.93	0.9466	9.5544	217.777	3718
14-2	98.7228	5.49	6.15128	63.4051	2.7656	207.777	0.609857	9.40537	318.296	3718
14-3	99.0588	5.4	2.30066	46.3622	2.15667	150.124	0.651029	8.61501	300.567	3718
15-1	97.6406	5.84	3.52355	99.4631	3.92347	300.739	0.564298	8.14011	320.24	3961
15-2	96.4848	6.46	5.03322	155.123	5.91767	438.768	0.729475	8.63111	468.196	3961
15-3	97.5715	6.04	3.26306	130.765	4.12791	319.652	0.763311	9.13006	482.681	3961
16-1	96.059	5.77	5.20923	91.8283	6.11973	349.847	0.779929	9.61176	404.736	4175
16-2	96.7332	6.07	17.3025	140.654	6.10243	458.036	0.949361	9.58777	421.998	4175
16-3	95.927	5.02	4.00625	127.77	6.41333	484	0.806	9.69	578	4175
