# Supplementary material for: Woody Plant Diversity and Community Structure Along Elevational and Soil Gradients in Betula platyphylla Forests, Southeastern Tibetan Plateau
Source: Ecol Evol. 2026 May 27;16(6):e73707. doi: 10.1002/ece3.73707 (PMC13240523; doi:10.1002/ece3.73707)
Supplement: Supplementary file 1 — Data S1: ece373707‐sup‐0001‐DataS1.zip. [file ECE3-16-e73707-s001.zip › Species data from plots.xlsx]

## Sheet: Sheet1
Plot name	Species	Abundance	Height / m	Coverage / %
1-1	Lyonia villosa	9	2.5	10
1-1	Rhododendron triflorum	9	1.8	8
1-1	Sunhangia elegans	7	1.8	4
1-1	Leptodermis pilosa	8	1.2	6
1-1	Quercus aquifolioides	29	3.8	43
1-1	Rhododendron bulu	3	1.2	3
1-1	Rosa sericea	6	1	4
1-1	Cotoneaster submultiflorus	24	2.2	32
1-1	Populus rotundifolia var. duclouxiana	12	4.8	29
1-1	Cotoneaster microphyllus	3	0.8	2
1-1	Rosa macrophylla var. glandulifera	3	0.9	2
1-1	Lonicera tangutica	1	0.5	1
1-1	Berberis gyalaica	3	1	3
1-1	Aster albescens	2	1.1	1
1-1	Pinus densata	1	0.2	1
1-1	Leptodermis forrestii	3	1.1	3
1-1	Jasminum officinale	4	0.6	2
1-1	Sorbus rehderiana	1	5.2	3
1-2	Betula platyphylla	1	4.2	3
1-2	Lyonia villosa	8	1.8	8
1-2	Pinus densata	2	4.2	8
1-2	Larix griffithii	3	4.3	5
1-2	Berberis gyalaica	8	1.5	7
1-2	Leptodermis pilosa	8	1.2	6
1-2	Sunhangia elegans	27	1.8	37
1-2	Cotoneaster submultiflorus	21	2	29
1-2	Rhododendron bulu	7	0.75	5
1-2	Dasiphora fruticosa	1	1.1	1
1-2	Rubus biflorus	3	1.1	2
1-2	Rosa sericea	2	1.5	3
1-2	Rhododendron triflorum	2	1.1	2
1-2	Quercus aquifolioides	23	3.8	39
1-2	Sorbus rehderiana	2	3.2	5
1-2	Jasminum officinale	2	0.9	1
1-2	Elsholtzia fruticosa	2	1.3	2
1-2	Leptodermis forrestii	2	0.95	2
1-3	Betula platyphylla	2	6.5	7
1-3	Picea likiangensis var. linzhiensis	1	2.6	5
1-3	Abies georgei	1	4	2
1-3	Lyonia villosa	18	2.8	23
1-3	Rhododendron bulu	15	1	18
1-3	Sunhangia elegans	2	2.8	4
1-3	Cotoneaster submultiflorus	29	1.6	36
1-3	Larix griffithii	1	5.2	2
1-3	Leptodermis pilosa	5	1.2	4
1-3	Quercus aquifolioides	20	2.3	38
1-3	Pinus densata	2	3.2	5
1-3	Berberis gyalaica	11	1.3	12
1-3	Rosa sericea	3	2.1	7
1-3	Sorbus rehderiana	2	1.8	3
1-3	Dasiphora fruticosa	2	0.5	1
1-3	Sorbaria arborea	1	2.6	3
1-3	Rubus alexeterius var. acaenocalyx	1	1.8	2
1-3	Caragana bicolor	2	1.2	3
1-3	Jasminum officinale	3	0.65	2
2-1	Betula platyphylla	7	9.45	17
2-1	Rhododendron triflorum	11	1.8	12
2-1	Picea likiangensis var. linzhiensis	3	6.2	8
2-1	Rosa macrophylla var. glandulifera	3	2	4
2-1	Quercus aquifolioides	3	5.3	6
2-1	Populus rotundifolia var. duclouxiana	1	1.2	3
2-1	Viburnum kansuense	3	1.2	6
2-1	Leptodermis forrestii	9	1.7	8
2-1	Berberis gyalaica	8	1.2	13
2-1	Cornus hemsleyi	1	2	2
2-1	Rhododendron vellereum	4	1.8	7
2-1	Fargesia macclureana	1	2.2	2
2-1	Lonicera tangutica	3	3.6	6
2-1	Pinus densata	3	5.6	9
2-1	Lyonia villosa	1	2	3
2-1	Sorbus rehderiana	2	0.5	1
2-1	Cotoneaster submultiflorus	3	1.7	4
2-1	Lonicera scabrida	1	1.2	1
2-1	Litsea sericea	1	2.3	3
2-2	Betula platyphylla	9	9.1	20
2-2	Populus rotundifolia var. duclouxiana	4	7.9	11
2-2	Betula utilis	1	6.8	5
2-2	Viburnum kansuense	7	2.3	4
2-2	Berberis gyalaica	5	1.5	6
2-2	Rhododendron triflorum	21	2.1	18
2-2	Lonicera scabrida	2	3.6	4
2-2	Sorbus rehderiana	1	4	3
2-2	Fargesia macclureana	2	2.3	2
2-2	Rosa macrophylla var. glandulifera	5	3.5	7
2-2	Quercus aquifolioides	1	1	3
2-2	Picea likiangensis var. linzhiensis	3	3.9	8
2-2	Leptodermis forrestii	6	2.1	7
2-2	Lyonia villosa	1	0.9	1
2-2	Litsea sericea	1	1.2	1
2-2	Cornus hemsleyi	2	2.3	2
2-3	Betula platyphylla	3	11.7	9
2-3	Rhododendron triflorum	23	2.1	29
2-3	Rhododendron principis	11	1.6	16
2-3	Viburnum kansuense	2	1.6	2
2-3	Rosa macrophylla	2	2.6	3
2-3	Sorbus rehderiana	2	0.6	1
2-3	Lonicera scabrida	8	1.6	6
2-3	Berberis gyalaica	2	1.1	2
2-3	Fargesia macclureana	3	2.5	5
2-3	Populus rotundifolia var. duclouxiana	3	8.9	9
2-3	Leptodermis forrestii	8	1.1	10
2-3	Lyonia villosa	2	3.2	4
2-3	Abies georgei	1	10	9
2-3	Picea likiangensis var. linzhiensis	7	9.3	31
2-3	Cotoneaster acutifolius	3	2.6	5
2-3	Litsea sericea	3	1.2	2
2-3	Berchemia yunnanensis	1	1.6	1
3-1	Betula platyphylla	16	6.3	38
3-1	Lyonia villosa	4	3.2	5
3-1	Quercus aquifolioides	38	5.6	47
3-1	Berberis gyalaica	2	2.2	3
3-1	Cotoneaster acutifolius	7	3.2	9
3-1	Lonicera tangutica	1	2.2	3
3-1	Populus rotundifolia var. duclouxiana	8	5.1	19
3-1	Salix daltoniana	3	4.2	7
3-1	Jasminum officinale	2	1.2	1
3-1	Leptodermis forrestii	1	1.2	1
3-1	Cotoneaster acutifolius	3	2.9	3
3-1	Elsholtzia fruticosa	2	1.1	2
3-1	Rosa macrophylla var. glandulifera	1	2.1	3
3-1	Rhamnus virgata	3	0.5	1
3-2	Betula platyphylla	5	4.6	13
3-2	Quercus aquifolioides	51	6	72
3-2	Cotoneaster acutifolius	7	1.5	11
3-2	Philadelphus tomentosus	9	1	8
3-2	Rhododendron principis	2	2.2	4
3-2	Rhododendron triflorum	1	1.5	1
3-2	Cotoneaster submultiflorus	10	1.2	13
3-2	Lonicera tangutica	3	1.8	4
3-2	Sorbus rehderiana	2	0.7	1
3-2	Lyonia villosa	18	2.6	26
3-2	Lonicera scabrida	1	1	1
3-2	Jasminum officinale	1	0.8	1
3-2	Leptodermis forrestii	2	1	1
3-2	Aster albescens	2	1	1
3-2	Pinus densata	1	0.5	1
3-3	Betula platyphylla	9	6.2	17
3-3	Quercus aquifolioides	26	5.2	39
3-3	Lyonia villosa	8	3.1	11
3-3	Cotoneaster acutifolius	3	2.7	2
3-3	Sunhangia elegans	3	2.4	3
3-3	Lonicera acuminata	2	2.9	2
3-3	Sorbus rehderiana	3	3.5	6
3-3	Rhododendron triflorum	5	1.1	8
3-3	Populus rotundifolia var. duclouxiana	1	4.2	5
3-3	Lonicera tangutica	1	2	1
3-3	Jasminum officinale	2	0.62	1
3-3	Rhododendron principis	2	0.7	1
3-3	Rhododendron vellereum	1	1	2
4-1	Betula platyphylla	12	7.6	26
4-1	Quercus aquifolioides	4	5.2	10
4-1	Leptodermis forrestii	8	1	5
4-1	Spiraea lasiocarpa	3	1	1
4-1	Dasiphora fruticosa	4	0.7	2
4-1	Rosa sericea	5	1.8	9
4-1	Rhamnus virgata	2	2.1	3
4-1	Pinus densata	1	4.2	4
4-1	Rhododendron bulu	2	0.7	2
4-1	Euonymus tibeticus	1	0.5	1
4-1	Berberis gyalaica	1	1.5	1
4-1	Cotoneaster submultiflorus	1	0.7	1
4-1	Cotoneaster adpressus	1	0.5	1
4-1	Piptanthus nepalensis	1	1.7	2
4-2	Betula platyphylla	34	5.6	61
4-2	Rhododendron bulu	27	0.9	21
4-2	Spiraea lasiocarpa	5	1	3
4-2	Leptodermis forrestii	5	1	4
4-2	Dasiphora fruticosa	7	0.7	5
4-2	Rosa sericea	6	2.1	11
4-2	Pinus densata	5	3.6	17
4-2	Quercus aquifolioides	2	1	6
4-2	Rhamnus virgata	2	0.5	1
4-2	Cotoneaster submultiflorus	3	0.5	2
4-2	Jasminum officinale	2	0.67	1
4-2	Picea likiangensis var. linzhiensis	2	3.6	7
4-2	Cotoneaster adpressus	1	0.5	1
4-3	Betula platyphylla	22	5.2	51
4-3	Rhododendron bulu	5	0.6	4
4-3	Dasiphora fruticosa	5	0.5	3
4-3	Picea likiangensis var. linzhiensis	2	7.7	6
4-3	Rhamnus virgata	3	1	2
4-3	Jasminum officinale	1	1.3	1
4-3	Cotoneaster submultiflorus	1	0.5	1
4-3	Quercus aquifolioides	2	2.3	7
4-3	Prunus mira	1	0.5	1
4-3	Leptodermis forrestii	2	1	3
4-3	Spiraea lasiocarpa	3	0.55	2
5-1	Betula platyphylla	7	8.6	18
5-1	Quercus aquifolioides	17	4	31
5-1	Rosa macrophylla var. glandulifera	1	0.3	1
5-1	Lonicera tangutica	3	0.7	2
5-1	Cotoneaster acutifolius	7	0.5	4
5-1	Ribes orientale	1	0.6	1
5-1	Salix sclerophylla	2	1.3	2
5-1	Sorbus rehderiana	1	0.5	1
5-2	Betula platyphylla	22	7.2	47
5-2	Quercus aquifolioides	17	6.8	35
5-2	Rhododendron bulu	9	0.8	6
5-2	Lonicera tangutica	2	0.5	1
5-2	Cotoneaster submultiflorus	2	0.5	1
5-2	Berberis gyalaica	1	0.4	1
5-2	Populus rotundifolia var. duclouxiana	1	13.4	5
5-2	Rhamnus virgata	2	0.3	1
5-2	Deutzia hookeriana	1	0.5	1
5-3	Betula platyphylla	15	8.1	28
5-3	Quercus aquifolioides	54	5.8	71
5-3	Salix occidentalisinensis	1	2.8	3
5-3	Lonicera tangutica	5	0.7	3
5-3	Cotoneaster submultiflorus	3	1.1	2
5-3	Cotoneaster acutifolius	1	2.8	2
5-3	Rosa sericea	1	0.5	1
6-1	Betula platyphylla	11	6.3	23
6-1	Berberis gyalaica	7	1.9	12
6-1	Rosa sericea	10	2.3	16
6-1	Caragana bicolor	1	1.6	2
6-1	Cotoneaster adpressus	18	0.6	9
6-1	Leptodermis forrestii	1	1.1	1
6-1	Prunus mira	1	0.4	1
6-1	Spiraea lasiocarpa	3	0.4	2
6-1	Rhamnus virgata	2	0.3	2
6-2	Betula platyphylla	18	7.2	32
6-2	Quercus aquifolioides	6	3.4	13
6-2	Berberis gyalaica	8	2	14
6-2	Rosa sericea	2	1.6	5
6-2	Caragana bicolor	20	0.5	8
6-2	Rhododendron bulu	1	0.3	1
6-2	Lonicera tangutica	1	0.2	1
6-2	Cotoneaster acutifolius	1	1.8	3
6-2	Cotoneaster adpressus	1	0.3	1
6-2	Rhamnus virgata	1	0.2	1
6-2	Ribes glaciale	2	1	3
6-3	Betula platyphylla	15	6.7	28
6-3	Berberis gyalaica	15	1.5	22
6-3	Rosa sericea	3	1	2
6-3	Caragana bicolor	12	1.1	17
6-3	Rhododendron bulu	2	0.7	2
6-3	Quercus aquifolioides	1	0.3	1
6-3	Lonicera tangutica	2	0.4	1
6-3	Spiraea lasiocarpa	1	0.5	1
6-3	Rhamnus virgata	1	1	1
7-1	Betula platyphylla	10	5.1	16
7-1	Rhododendron lulangense	23	2.8	30
7-1	Rhododendron triflorum	17	1.2	26
7-1	Quercus aquifolioides	47	2.8	63
7-1	Cotoneaster submultiflorus	3	1.6	4
7-1	Lonicera tangutica	3	1	2
7-1	Picea likiangensis var. linzhiensis	6	12	18
7-1	Abies georgei	1	8	6
7-1	Berberis gyalaica	6	1.2	5
7-1	Lyonia villosa	15	1.2	18
7-1	Rhododendron bulu	2	0.88	1
7-1	Dasiphora fruticosa	2	1	1
7-2	Betula platyphylla	18	5.8	29
7-2	Picea likiangensis var. linzhiensis	1	4.6	4
7-2	Abies georgei	1	0.7	2
7-2	Rhododendron lulangense	23	3.2	33
7-2	Cotoneaster acutifolius	6	1	8
7-2	Quercus aquifolioides	6	3.2	13
7-2	Rhododendron triflorum	6	1.2	5
7-2	Lonicera tangutica	3	0.4	2
7-2	Lyonia villosa	3	1.2	3
7-2	Berberis gyalaica	1	0.5	1
7-2	Pinus densata	1	0.3	1
7-2	Rhododendron bulu	2	0.3	2
7-2	Dasiphora fruticosa	1	0.65	1
7-3	Betula platyphylla	16	5.6	24
7-3	Rosa macrophylla var. glandulifera	5	3	9
7-3	Rhododendron triflorum	3	1.1	2
7-3	Rhododendron lulangense	22	1.6	30
7-3	Populus mainlingensis	1	8.7	6
7-3	Berberis gyalaica	11	2	16
7-3	Lonicera tangutica	1	1.2	1
7-3	Cotoneaster submultiflorus	10	1.2	11
7-3	Quercus aquifolioides	10	4	16
7-3	Leptodermis forrestii	1	1.1	1
7-3	Pinus densata	1	4.2	5
7-3	Spiraea canescens	1	1	1
7-3	Rosa sericea	1	2.1	2
7-3	Picea likiangensis var. linzhiensis	1	2.5	7
7-3	Elsholtzia fruticosa	2	0.7	1
8-1	Betula platyphylla	6	9.1	14
8-1	Quercus aquifolioides	18	4.8	29
8-1	Viburnum kansuense	22	1.2	20
8-1	Lonicera tangutica	4	2.1	6
8-1	Rosa macrophylla var. glandulifera	4	2.8	9
8-1	Sorbus rehderiana	1	5.2	4
8-1	Cornus hemsleyi	4	2.2	2
8-1	Rosa sikangensis	1	2
8-1	Cotoneaster acutifolius	9	1.5	5
8-1	Rhododendron uvariifolium	1	2	1
8-1	Berberis gyalaica	6	1.2	5
8-1	Pinus densata	2	1.2	2
8-1	Rhododendron triflorum	2	1.5	2
8-1	Litsea sericea	2	6	6
8-1	Lonicera scabrida	5	3	6
8-1	Berchemia yunnanensis	4	2.8	5
8-1	Elsholtzia fruticosa	3	0.8	2
8-1	Abies georgei	1	9	6
8-1	Prunus trichostoma	1	5.3	4
8-2	Betula platyphylla	12	4.7	16
8-2	Elsholtzia fruticosa	10	2.5	14
8-2	Quercus aquifolioides	9	2	17
8-2	Lonicera tangutica	6	2.5	11
8-2	Cornus hemsleyi	3	2.8	5
8-2	Ribes alpestre	1	1.7	1
8-2	Litsea sericea	2	1	1
8-2	Viburnum kansuense	12	1.2	8
8-2	Berberis gyalaica	12	1.2	9
8-2	Lonicera scabrida	2	1	1
8-2	Rhododendron triflorum	5	1.2	7
8-2	Rosa macrophylla var. glandulifera	7	3	13
8-2	Picea likiangensis var. linzhiensis	2	1	1
8-2	Lyonia villosa	8	2.5	12
8-2	Lonicera hispida	2	1	1
8-2	Salix daltoniana	1	3	4
8-2	Rosa sikangensis	2	1.5	2
8-2	Pinus densata	8	4	17
8-2	Cotoneaster acutifolius	6	1	5
8-2	Sorbus rehderiana	1	0.5	1
8-3	Betula platyphylla	6	12.1	15
8-3	Quercus aquifolioides	8	4.2	13
8-3	Lonicera scabrida	1	2.1	2
8-3	Litsea sericea	1	3.5	3
8-3	Lonicera tangutica	5	1.2	4
8-3	Rhododendron uvariifolium	6	3.2	8
8-3	Cotoneaster acutifolius	7	2	12
8-3	Sorbus rehderiana	2	7.2	7
8-3	Viburnum kansuense	14	1	9
8-3	Lyonia villosa	13	2	15
8-3	Rhododendron triflorum	3	1	2
8-3	Pinus densata	13	10	35
8-3	Rosa macrophylla var. glandulifera	2	1.8	4
8-3	Berberis gyalaica	2	2	4
8-3	Picea likiangensis var. linzhiensis	1	7	5
8-3	Cornus hemsleyi	1	4	2
8-3	Salix daltoniana	2	3.6	2
8-3	Lindera obtusiloba	1	1	1
9-1	Betula platyphylla	10	6.5	22
9-1	Lonicera scabrida	3	2.6	5
9-1	Berberis gyalaica	6	1.2	5
9-1	Populus rotundifolia var. duclouxiana	3	6.2	10
9-1	Quercus aquifolioides	17	3.6	33
9-1	Rosa macrophylla var. glandulifera	4	3.2	8
9-1	Lyonia villosa	14	2	19
9-1	Rhododendron triflorum	5	2.2	8
9-1	Lonicera tangutica	6	1.5	7
9-1	Cotoneaster submultiflorus	5	2	6
9-1	Viburnum kansuense	1	1	1
9-1	Elsholtzia fruticosa	1	1.1	1
9-1	Rhododendron uvariifolium	3	2.6	5
9-1	Rosa sericea	2	1.1	3
9-1	Cornus hemsleyi	2	1.2	3
9-1	Piptanthus nepalensis	1	1.5	1
9-2	Betula platyphylla	17	5.1	32
9-2	Quercus aquifolioides	7	3	15
9-2	Populus rotundifolia var. duclouxiana	4	6	11
9-2	Rhododendron lulangense	11	3.2	15
9-2	Salix daltoniana	1	3.2	2
9-2	Lyonia villosa	13	2.8	17
9-2	Rhododendron triflorum	8	1.9	13
9-2	Lonicera tangutica	7	2.8	14
9-2	Lonicera scabrida	3	1.9	3
9-2	Cotoneaster submultiflorus	1	1.2	1
9-2	Cornus hemsleyi	4	1.8	3
9-2	Berberis gyalaica	5	2	6
9-2	Viburnum kansuense	3	1	2
9-2	Cotoneaster acutifolius	1	2.1	1
9-3	Betula platyphylla	15	4.8	26
9-3	Quercus aquifolioides	11	4.6	18
9-3	Rhododendron triflorum	7	1.8	6
9-3	Berberis gyalaica	6	1	4
9-3	Rhododendron principis	3	1	2
9-3	Picea likiangensis var. linzhiensis	2	1	1
9-3	Lyonia villosa	9	1.6	7
9-3	Salix daltoniana	1	5.6	3
9-3	Rosa sericea	2	1.6	2
9-3	Lonicera scabrida	3	2	2
9-3	Rosa macrophylla var. glandulifera	2	1.6	5
9-3	Viburnum kansuense	3	1	2
9-3	Lonicera tangutica	2	1.2	2
9-3	Cotoneaster submultiflorus	4	2	3
9-3	Rhododendron bulu	1	1	1
9-3	Deutzia hookeriana	3	0.7	2
9-3	Elsholtzia fruticosa	3	2.8	3
9-3	Larix griffithii	2	10.8	7
9-3	Populus mainlingensis	1	5.6	4
9-3	Cotoneaster acutifolius	1	2.2	1
10-1	Betula platyphylla	9	5.1	15
10-1	Quercus aquifolioides	24	3.8	38
10-1	Lonicera tangutica	7	1	5
10-1	Cotoneaster adpressus	10	0.5	6
10-1	Rosa sericea	3	1.6	3
10-1	Ribes alpestre	3	0.7	2
10-1	Berberis gyalaica	3	1	2
10-1	Cotoneaster submultiflorus	1	2	1
10-1	Deutzia hookeriana	2	0.5	1
10-2	Betula platyphylla	15	4.8	22
10-2	Quercus aquifolioides	17	4	26
10-2	Ribes orientale	5	1	4
10-2	Lonicera angustifolia var. myrtillus	14	0.7	8
10-2	Cotoneaster submultiflorus	5	0.5	3
10-2	Piptanthus nepalensis	3	1.2	3
10-2	Caragana bicolor	7	1	5
10-2	Berberis gyalaica	4	1.5	3
10-2	Elsholtzia fruticosa	2	0.5	1
10-2	Rosa macrophylla var. glandulifera	1	2	2
10-2	Rosa sericea	1	2	2
10-2	Sorbus rehderiana	2	0.3	1
10-2	Ribes alpestre	1	0.8	1
10-2	Berchemia yunnanensis	2	1	1
10-2	Deutzia hookeriana	1	0.7	1
10-3	Betula platyphylla	24	5.1	34
10-3	Quercus aquifolioides	37	6	51
10-3	Berberis gyalaica	7	1.2	6
10-3	Rosa sericea	3	1.2	3
10-3	Cotoneaster adpressus	7	0.5	4
10-3	Lonicera tangutica	17	0.7	8
10-3	Piptanthus nepalensis	1	1	1
10-3	Cotoneaster submultiflorus	4	1.2	3
10-3	Elsholtzia fruticosa	3	0.8	2
10-3	Ribes alpestre	3	0.5	2
10-3	Caragana bicolor	5	1.6	5
10-3	Deutzia hookeriana	1	0.8	1
11-1	Betula platyphylla	30	3.9	51
11-1	Berberis gyalaica	8	1.5	9
11-1	Rhododendron bulu	32	1	35
11-1	Cotoneaster adpressus	9	0.5	6
11-1	Picea likiangensis var. linzhiensis	3	2.5	4
11-1	Lonicera tangutica	5	1	4
11-1	Rosa macrophylla	1	2.1	2
11-2	Betula platyphylla	29	3.7	39
11-2	Rhododendron bulu	63	0.7	31
11-2	Berberis gyalaica	8	1	7
11-2	Lonicera tangutica	2	0.7	1
11-2	Ribes orientale	1	0.8	1
11-2	Cotoneaster adpressus	4	0.7	3
11-2	Dasiphora fruticosa	5	0.9	4
11-3	Betula platyphylla	38	4.4	53
11-3	Rhododendron bulu	19	1	15
11-3	Berberis gyalaica	8	1.5	9
11-3	Cotoneaster acutifolius	9	1.3	7
11-3	Rosa macrophylla	2	2.1	2
11-3	Lonicera nigra	2	1.8	2
11-3	Dasiphora fruticosa	3	1	2
11-3	Picea likiangensis var. linzhiensis	1	3.6	4
11-3	Lonicera angustifolia var. myrtillus	1	1	1
12-1	Betula platyphylla	11	9.8	20
12-1	Rhododendron vellereum	15	1.1	12
12-1	Rosa macrophylla	4	1.2	5
12-1	Rhododendron bulu	13	0.6	7
12-1	Berberis gyalaica	2	1	1
12-1	Quercus aquifolioides	3	1.2	7
12-1	Caragana bicolor	3	1	3
12-1	Cotoneaster submultiflorus	4	0.7	3
12-1	Lonicera angustifolia var. myrtillus	1	0.5	1
12-1	Dasiphora fruticosa	3	0.85	2
12-2	Betula platyphylla	16	9.1	27
12-2	Rhododendron vellereum	42	2	50
12-2	Rhododendron bulu	23	1	18
12-2	Cotoneaster submultiflorus	7	0.8	5
12-2	Lonicera angustifolia var. myrtillus	4	0.8	3
12-2	Berberis gyalaica	1	0.4	1
12-2	Salix daltoniana	1	5	3
12-3	Betula platyphylla	24	8.9	33
12-3	Rhododendron vellereum	17	1.6	25
12-3	Rhododendron bulu	28	1	17
12-3	Lonicera tangutica	11	0.8	9
12-3	Cotoneaster submultiflorus	13	1	14
12-3	Berberis gyalaica	3	0.7	2
12-3	Dasiphora fruticosa	3	0.8	2
12-3	Salix daltoniana	4	4	6
13-1	Betula platyphylla	15	6.6	24
13-1	Salix daltoniana	7	3	9
13-1	Lonicera tangutica	4	1	5
13-1	Prunus trichostoma	1	3.6	3
13-1	Cotoneaster submultiflorus	4	1.7	5
13-1	Dasiphora fruticosa	5	0.1	2
13-1	Rhododendron bulu	7	1	5
13-1	Rhododendron vellereum	3	1	2
13-1	Berberis gyalaica	1	0.5	1
13-1	Juniperus convallium	2	3.2	4
13-1	Sorbus rehderiana	1	0.5	1
13-2	Betula platyphylla	21	6.3	30
13-2	Rhododendron vellereum	1	0.6	1
13-2	Cotoneaster submultiflorus	8	1.5	12
13-2	Lonicera tangutica	4	2.3	6
13-2	Berberis gyalaica	3	1.2	3
13-2	Salix daltoniana	3	3	6
13-2	Betula utilis	4	1	5
13-2	Juniperus convallium	2	2	6
13-3	Betula platyphylla	24	6.6	35
13-3	Lonicera tangutica	17	1.2	15
13-3	Rosa macrophylla	4	3	7
13-3	Salix daltoniana	7	4	9
13-3	Cotoneaster submultiflorus	8	1	8
13-3	Lonicera nigra	1	2	2
13-3	Betula utilis	3	3	4
13-3	Juniperus convallium	1	1.3	1
13-3	Ribes orientale	1	2	2
13-3	Sorbus rehderiana	1	1.5	1
13-3	Lonicera trichosantha	1	2	1
13-3	Dasiphora fruticosa	3	0.5	2
14-1	Betula platyphylla	14	5.9	18
14-1	Populus rotundifolia var. duclouxiana	3	5	8
14-1	Salix daltoniana	1	1	1
14-1	Rhododendron bulu	1	0.5	1
14-1	Spiraea lasiocarpa	3	1	2
14-1	Lonicera tangutica	2	0.5	1
14-2	Betula platyphylla	26	5.1	38
14-2	Populus rotundifolia var. duclouxiana	5	5.8	14
14-2	Rhododendron bulu	14	0.7	8
14-2	Salix daltoniana	1	1.8	1
14-2	Lonicera tangutica	2	0.9	3
14-3	Betula platyphylla	29	4.7	41
14-3	Rhododendron bulu	13	1	15
14-3	Salix daltoniana	1	3	4
14-3	Lonicera tangutica	1	1.2	1
15-1	Betula platyphylla	24	5.7	35
15-1	Salix daltoniana	13	2.8	25
15-1	Lonicera angustifolia var. myrtillus	4	1.5	5
15-1	Dasiphora fruticosa	3	1.2	3
15-1	Lonicera hispida	3	0.7	2
15-1	Ribes orientale	1	0.3	1
15-1	Berberis gyalaica	1	1.2	1
15-1	Rhododendron vellereum	1	1.3	1
15-2	Betula platyphylla	16	6.1	27
15-2	Lonicera hispida	15	0.8	11
15-2	Lonicera tangutica	10	1.2	14
15-2	Salix daltoniana	7	3	12
15-2	Lonicera trichosantha	1	1.8	1
15-2	Rhododendron vellereum	2	1.2	3
15-2	Rhododendron bulu	7	0.8	5
15-2	Dasiphora fruticosa	8	0.7	6
15-2	Cotoneaster acutifolius	1	1.6	1
15-3	Betula platyphylla	17	6.2	28
15-3	Rhododendron bulu	14	0.8	10
15-3	Dasiphora fruticosa	5	0.7	4
15-3	Salix daltoniana	5	3	6
15-3	Lonicera tangutica	3	1.3	4
15-3	Rhododendron kongboense	3	1.2	4
15-3	Lonicera hispida	2	0.5	1
15-3	Cotoneaster acutifolius	1	1.3	1
16-1	Betula platyphylla	19	5.1	27
16-1	Rhododendron kongboense	6	1.4	8
16-1	Dasiphora fruticosa	25	0.6	11
16-1	Sibiraea angustata	5	1.4	7
16-1	Salix maizhokunggarensis	2	2.6	4
16-1	Lonicera hispida	13	0.7	8
16-1	Rubus irritans	3	0.3	2
16-1	Spiraea alpina	1	0.5	1
16-2	Betula platyphylla	16	5.2	25
16-2	Dasiphora fruticosa	28	0.7	12
16-2	Salix maizhokunggarensis	4	2.8	9
16-2	Rhododendron kongboense	2	1	1
16-2	Lonicera hispida	8	0.5	5
16-2	Rubus irritans	17	0.3	7
16-2	Sibiraea angustata	3	2.1	5
16-2	Betula utilis	2	2.3	5
16-3	Betula platyphylla	20	5.2	26
16-3	Lonicera hispida	6	0.7	5
16-3	Dasiphora fruticosa	37	0.8	16
16-3	Rubus irritans	51	0.35	9
16-3	Sibiraea angustata	3	1.6	5
16-3	Rhododendron kongboense	4	1.55	6
16-3	Salix maizhokunggarensis	3	2.8	5
16-3	Spiraea alpina	2	0.7	1
